# Supplementary material for: Accurate Alternative Measurements for Female Lifetime Reproductive Success in Drosophila melanogaster
Source: PLoS One. 2015 Jun 30;10(6):e0116679. doi: 10.1371/journal.pone.0116679 (PMC4488368; doi:10.1371/journal.pone.0116679)
Supplement: S1 Table — (XLSX) [file pone.0116679.s001.xlsx]

## Sheet: Description
Single male and female pairs were paired for one day. The number of offspring eclosing from eggs laid on that one day were then counted.
Crosses are listed as females x males.
There are four replicates.

## Sheet: Rep 1
	Measures of Fitness Experiment - PARENTS
DATE	Female Line 1										Female Line 2										Female Line 3										Female Line 4										Female Line 5
	F1xM1	F1xM2	F1xM3	F1xM4	F1xM5	F1xM6	F1xM7	F1xM8	F1xM9	F1xM10	F2xM1	F2xM2	F2xM3	F2xM4	F2xM5	F2xM6	F2xM7	F2xM8	F2xM9	F2xM10	F3xM1	F3xM2	F3xM3	F3xM4	F3xM5	F3xM6	F3xM7	F3xM8	F3xM9	F3xM10	F4xM1	F4xM2	F4xM3	F4xM4	F4xM5	F4xM6	F4xM7	F4xM8	F4xM9	F4xM10	F5xM1	F5xM2	F5xM3	F5xM4	F5xM5	F5xM6	F5xM7	F5xM8	F5xM9
Jul-17-2012		3						3				13		12							16		21				17	34		22								1		12							16
		8						7				9		2							13		13				12	20		22								1		7							2
Jul-18-2012		8						4				3									3		8				9	5		8								9	12	4
																											2	5		1								1	2
Jul-19-2012																							2					2
Jul-20-2012
Jul-28-2012							1		1							2
																1
Jul-29-2012																							1
Total counts		19					1	14	1			25		14		3					32		45				40	66		53								12	14	23							18
[truncated: 51 more columns]

## Sheet: Rep 2
	Measures of Fitness Experiment - PARENTS
DATE	Female Line 1										Female Line 2										Female Line 3										Female Line 4										Female Line 5
	F1xM1	F1xM2	F1xM3	F1xM4	F1xM5	F1xM6	F1xM7	F1xM8	F1xM9	F1xM10	F2xM1	F2xM2	F2xM3	F2xM4	F2xM5	F2xM6	F2xM7	F2xM8	F2xM9	F2xM10	F3xM1	F3xM2	F3xM3	F3xM4	F3xM5	F3xM6	F3xM7	F3xM8	F3xM9	F3xM10	F4xM1	F4xM2	F4xM3	F4xM4	F4xM5	F4xM6	F4xM7	F4xM8	F4xM9	F4xM10	F5xM1	F5xM2	F5xM3	F5xM4	F5xM5	F5xM6	F5xM7	F5xM8	F5xM9
May 21 & July 27					1	14			1		3					3		4								1		3				5				9													2
						4					1							3								6										2
May 22 & July 28		5	3	1	9	14	7		1		2		5		17	1		3	2	2	1	9		7		10		11			1	10				2			2	1	12	1		1	17	3	13	1	13
		5	10	3	9	6	8		4						6						5	4		15		2		5			3	2							8	1	4	3		1	1	16	5	5	5
May 23 & July 29		4	18	9			8			15					5		20				18	4	27	9	4		19		10	26	1			5				25	1		6	9		13	1	12	3	19
										2							1						10		2		11		1	6								1								2		1
2024-05-01										2							1						3				12		17	9				2														1
																													1	5
2025-05-01
Total		14	31	13	19	38	23		6	19	6		5		28	4	22	10	2	2	24	17	40	31	6	19	42	19	29	46	5	17		7		13		26	11	2	22	13		15	19	33	21	27	20
[truncated: 51 more columns]

## Sheet: Rep 3
	Measures of Fitness Experiment - PARENTS
DATE	Female Line 1										Female Line 2										Female Line 3										Female Line 4										Female Line 5
	F1xM1	F1xM2	F1xM3	F1xM4	F1xM5	F1xM6	F1xM7	F1xM8	F1xM9	F1xM10	F2xM1	F2xM2	F2xM3	F2xM4	F2xM5	F2xM6	F2xM7	F2xM8	F2xM9	F2xM10	F3xM1	F3xM2	F3xM3	F3xM4	F3xM5	F3xM6	F3xM7	F3xM8	F3xM9	F3xM10	F4xM1	F4xM2	F4xM3	F4xM4	F4xM5	F4xM6	F4xM7	F4xM8	F4xM9	F4xM10	F5xM1	F5xM2	F5xM3	F5xM4	F5xM5	F5xM6	F5xM7	F5xM8	F5xM9
2018-07-01	3	10				1		1		6	9	1	2	1	1		3	11	2	8		11		12	2	2	3		4	4					1	2	16	1	7		8	6		7	3	3		23	8
	6	9				5	8	8		9	11	3	1	4	8		8	14	7	5	3	5	1	12	5	10	17		11	25					8	2	12	12	6	5	11	2		5	23	10		1	6
2019-07-01	9	9				9	16	5		3	5	15	2	13	15		6	4	8	1	12	3	29	13	30	20	16		22	19			17		33	3	2	8	1	1	4	1		10	7	19			17
																							1																		1								1
2020-07-01	1						1														4		3			1																						1
2025-07-01																			1
2027-07-01
																1
2028-07-01				3	2				2							2												28						1									10
					1																							7
2029-07-01					1																																1
1930-07-01																												2
Totals	19	28	0	3	4	15	25	14	2	18	25	19	5	18	24	3	17	29	18	14	19	19	34	37	37	33	36	37	37	48	0	0	17	1	42	7	31	21	14	6	24	9	10	22	33	32	0	25	32
[truncated: 51 more columns]

## Sheet: Rep 4
	Measures of Fitness Experiment - PARENTS
DATE	Female Line 1										Female Line 2										Female Line 3										Female Line 4										Female Line 5
	F1xM1	F1xM2	F1xM3	F1xM4	F1xM5	F1xM6	F1xM7	F1xM8	F1xM9	F1xM10	F2xM1	F2xM2	F2xM3	F2xM4	F2xM5	F2xM6	F2xM7	F2xM8	F2xM9	F2xM10	F3xM1	F3xM2	F3xM3	F3xM4	F3xM5	F3xM6	F3xM7	F3xM8	F3xM9	F3xM10	F4xM1	F4xM2	F4xM3	F4xM4	F4xM5	F4xM6	F4xM7	F4xM8	F4xM9	F4xM10	F5xM1	F5xM2	F5xM3	F5xM4	F5xM5	F5xM6	F5xM7	F5xM8	F5xM9
2028-07-01	4	14	3	2	4	12	2	11		22		3			6	9	15	12	6	1	6	5	4			8	8	10	30	18		1			2	5		6	12		3	12	2	23		2	11		12
	1	1		6	8	1		8	5					2	2	7	1		5	6	1	8	2		7	12	11	3							11	8				1	4	13	15	3	1	6	14	3	10
2029-07-01	3	4	1	5	1	11	3	2	9							9	4		2	3		7	1		17		1		17	28		13	22		1	3	2		10	12	2	4		15	25	14	10	8	3
2030-07-01		5				1			1								11												2	3		9	10				17											1
																									1																		1
2031-07-01
																										1
2001-08-01
																														1
Totals	8	24	4	13	13	25	5	21	15	22	0	3	0	2	8	25	31	12	13	10	7	20	7	0	25	21	20	13	49	50	0	23	32	0	14	16	19	6	22	13	9	29	18	41	26	22	35	12	25
[truncated: 51 more columns]
