# Supplementary material for: Accurate Alternative Measurements for Female Lifetime Reproductive Success in Drosophila melanogaster
Source: PLoS One. 2015 Jun 30;10(6):e0116679. doi: 10.1371/journal.pone.0116679 (PMC4488368; doi:10.1371/journal.pone.0116679)
Supplement: S2 Table — (XLSX) [file pone.0116679.s002.xlsx]

## Sheet: Description
Single male and female pairs were paired for seven days. The number of offspring eclosing from eggs laid on during those seven days were then counted.
Crosses are listed as females x males.
There are four replicates.

## Sheet: Rep 1
	Measures of Fitness Experiment - PARENTS
DATE	Female Line 1										Female Line 2										Female Line 3										Female Line 4										Female Line 5
	F1xM1	F1xM2	F1xM3	F1xM4	F1xM5	F1xM6	F1xM7	F1xM8	F1xM9	F1xM10	F2xM1	F2xM2	F2xM3	F2xM4	F2xM5	F2xM6	F2xM7	F2xM8	F2xM9	F2xM10	F3xM1	F3xM2	F3xM3	F3xM4	F3xM5	F3xM6	F3xM7	F3xM8	F3xM9	F3xM10	F4xM1	F4xM2	F4xM3	F4xM4	F4xM5	F4xM6	F4xM7	F4xM8	F4xM9	F4xM10	F5xM1	F5xM2	F5xM3	F5xM4	F5xM5	F5xM6	F5xM7	F5xM8	F5xM9
May-09, Jul-18		1				2						5		9									1			3	9	12										2	3	5							7
						7																2				20
May-10, Jul-19	2	11	6	1		6		14			5	19	2	19	6		5	1			12		8	1		7	11	5		5			1					5	25	6	1	3			1
	1	2	1	10		4		3			2	5	1		4		9	1		2	1	6	10	19		3	1	7		5		3	2						1	1	1	4	5	6	2	2	7
May-11, Jul-20		12	4	2		4		21			12	25	3	19	1		2	4	5	2	22	2	17	8		5	12	22		28	2	3	5					8	13	5	5		6	3	3	7		4	7
	1		5	4		4					5		6		5		1		1	4		3		5		2			11		1	2						1	8	12	1	4	5	5	5	3	11	2	4
May-12, Jul-21		5	3	6		10		2			1	14	2	3	1		7		9	8	6		11			7	3	6	5	6	3	1						6	8	1	1	8			2	6		2	1
		2	4	1		2		3			2	14	1	2	3		1		2	6	2		2	5		7	5	3	6	1	10	14	1					8	4		3	6	2	7	5	3		12	9
May-13, Jul-22	8	6	6	3		8		3			8	4	7	9	4		5		6	9	3	1	6	3		4	16	13	4	9	9	5	1					8	14	8	4	4	6	3	4	5	7	3	5
	6	4	5	2		2		2			5	4	4	1	4		4		5	4	2	2	6			2	10	2	2		4	3						9	4	10		2	2	4	4	2		3	3
May-14, Jul-23	4	2	4	3		11		2			2	6	5	2	12		9		6	4		1	1	1		3	7	6	5	8	2	8	2					6	7	2	2	9		5	8	5	2	6	6
	4		8	3		10							5	9	8		5	1	7	1	1			3		4	3	6	1	9	5	6	5					1	8	5	1	5	2	1	1	6		4	1
May-15, Jul-24		3		3		1		1				7	2	12	1		2	3		4	2	2	1	3			1	1		9	2	6	2					7	7	3	4	3	5	1		2		7
	2		1	2		5						2	4	3			7		14	3	3	1	2	1			5	2	4	3	5	4						3	10	2	2	4		5		9		7	9
May-16, Jul-25	1	1	4	3								4	5	3	1		5	6	9	2	3			3			7		6		3	4	11					3		3	4	4	8	5	3	10	6	9	6
	3	2		1		2					2	1	1		2		1	4	4	2		2				1	5	4		5	2	7	2					3	2		1	3	2	4	7	2		1	3
May-17, Jul-26	2										4	2	2	2	2		1		1				2	1			5	1	5	2	2	7	3					3	4	1	2	4		3	4	2		1	6
	1										2	2		5			2			1		1		1			2				1	3	2					1	4		1		3	2	4				2
May-18, Jul-27			1									1	2	9			5	1		2		1		1		1	2		3	1		5	3						10		5	3		3		1		2	2
	1		1			1								1			3			1		1				3			2	2	1	5						1	1		3	1		3		2			2
May-19, Jul-28	1			1	1	1							2		2		3		1		1	3		2			2	1	2	4		3	2					2		1	6	3	1	2	1	1	9	3	2
				2										1										3																	1		1		1	2		1	1
May-20, Jul-29					5		1		9								4		4							1			4	1		2								1	1	3			2	6
				1					5				2	2										2			4			1		1											1		1	1
May-21, Jul-30			1	1	31		7		4				1	3		6	2		1					1			2					2	1						2		1	2	1		1	2			1
			1				1									1								2			4			1													3		2
May-22, Jul-31							14			6			1			11			2						15							2			2		1						4		2
					1		3		1	10				4					2						5				1					1	5		2		3			1	1	1	4
May-23, Aug-1			3	1	2		7		3	16			1			15								1	4							2			19		5		4				1	1	7
					8					2						5									2									15	1
May-24, Aug-2			5	3	9		3		2	10				1		9			2						19									13	20		7		4				1	1	1
																3																					3		4
May-25, Aug-3			1		4		4									9								3										10	7		2								5
									1	14						3									6									2	10
May-26, Aug-4					3		4							1		7																															3
							2			1						3									6									4	6	4			1	1
May-27, Aug-5							6			6						5									1									6	2	6	5
					1					7						1									1									2	4	5
May-28, Aug-6							1			6						2									7									8	12	8	4
					1											1																															2
May-29, Aug-7										8															4									3	1		7										9
1930-05-01										3															3									1	4
																									3									3	2		1
1931-05-01
										3															1									4	9
2001-06-01										4																									8
										2																								1	6
Total	37	51	64	53	66	80	53	51	25	98	50	115	59	120	56	81	83	21	81	55	58	28	67	69	77	73	116	91	61	100	52	98	43	73	118	23	37	77	151	67	50	76	60	65	80	79	63	67	70
[truncated: 51 more columns]

## Sheet: Rep 2
	Measures of Fitness Experiment - PARENTS
DATE	Female Line 1										Female Line 2										Female Line 3											Female Line 4										Female Line 5
	F1xM1	F1xM2	F1xM3	F1xM4	F1xM5	F1xM6	F1xM7	F1xM8	F1xM9	F1xM10	F2xM1	F2xM2	F2xM3	F2xM4	F2xM5	F2xM6	F2xM7	F2xM8	F2xM9	F2xM10	F3xM1	F3xM2	F3xM3	F3xM4	F3xM5	F3xM6	F3xM7	F3xM8	F3xM9	F3xM10	F4xM1	F4xM2	F4xM3	F4xM4	F4xM5	F4xM6	F4xM7	F4xM8	F4xM9	F4xM10		F5xM1	F5xM2	F5xM3	F5xM4	F5xM5	F5xM6	F5xM7	F5xM8
May 22 & July 28		2				12	1				1			1			11	1		1	2		1					2		3	1					5			7			5			4		2
					1	7													2							3		2								1			3
May 23 & July 29	10	3	8	24	13	10	9		13		3	9	8	12	14	2		4	15	28		2		1		6		7				5	20	3	4		9		7			1		3	1	2	2	1
	4	1	2		6				2		6	3	6	4	5	11		6	2	8	2	3	6	10		8		5			9	6	7	2	5		9	1	5	1			3	3	1	15	1	6
May 24 & July 30	2	5	8	2	5	18	5	16	8	14	13	10	3	11	5	4	4	11	15	2	9	1	8	10		9	16	11	2	7	7	20	3	11	8		20	12	9	4		4	6	7	9	7	9	9	18
		6	6	9	7	1	7	14	2		2	1			3	12		6		5	7	6	4	4				3			8	2		3			4	11	8	6		8		3	3	11	5	16	4
May 25 & July 31		3	5	6	13	10	1	9	11	2	10	8		8	11	6	7	6	10	5	5	2	15	5	3	7	6	6	3	4	7	6	4	4	7		7	6	6	12		2		7	4	1	3	8	5
		4	2	9	4		9	1	2	7	1	8			2	3	9	1	2	7	7	5	9	6	2	3	7	5	3	4	8	8		2	2		2	8	5	7		9	5	6	11	5	11	11	10
May 26 & Aug 1		1	7	17	3		5	6	1	12	11	6		5	9	10	3	10	6	12	5	6	4	2	14	2	3	10	5	9	8	6	2	12	2		8	10	9	3		5	6	4	7	4	7	1	3
		3	5	1		3	4	7		5		7	1		5		4			5	4		6	4	4		3		1	4	6							4		4		1	3	7	9		4		6
May 27 & Aug 2		4	2	1	4	8	3	7		5	1	4		8	6	4	5	1	1	2	2	2	1	2		3	3	4	2	3	3	2	2	4	2	1	9	2	3	4			5	1	3		1		5
		5	7	5	3		3	3		7		3			7	2	3	2	1	6	2	2	5	6	4		1	3	4	5	7	1		4				12		8		4	3	6	2	1	7	4	1
May 28 & Aug 3		2	1	4	13		2	4	1	3	2			1	5	1	6	3		6	8		10		7		6	5	2	8	8	2	3	2	7		3			5		4	1	2	4	10	5	2	1
		1	3	5	5	21	1	7	0	9		4			2	1	3	1		5		1	4	2	4		3	5	5	5	10	1		2			1	4	1	4		4	5	3			5		6
May 29 & Aug 4		6	1	3			3	3	4	7	7	8		3	2	1	7	2	3	14	5	1	5	4	5	1	1	3	12	8	2	1	3		7		4	5	1	9		5	1	3	5	4	3	2	2
											1			2		2
May 30 & Aug 5			2	3			4	2		3	2			4	4	2	1			4	2		3		2			5	4	6	1			1				5	4			1			5	1	3	3	1
			1		1		1	3		6	1	5			3	1	2								1	1			1	2	7							5				3		2	8	4	1
May 31 & Aug 6					2											1		1								1									1		3									2
		2		1		2	4	1		5					2		2			9	1		2		1		5		2	9	4							4		5					11		2
Jun 1 & Aug 7										3							2						2				1	1		4	3		1									2		1	7		3
		3					3	1		2							7			4	1		4								2							1		2		4		3	7		2
Jun 2 & Aug 8																												1									3
Total	16	51	60	90	80	92	65	84	44	90	61	76	18	59	85	63	76	55	57	123	62	31	89	56	47	44	55	78	46	81	101	60	45	50	45	7	82	90	68	74	0	62	38	61	101	67	76	63	62
[truncated: 52 more columns]

## Sheet: Rep 3
	Measures of Fitness Experiment - PARENTS
DATE	Femal Line 1										Female Line 2										Female Line 3										Female Line 4										Female Line 5
	F1xM1	F1xM2	F1xM3	F1xM4	F1xM5	F1xM6	F1xM7	F1xM8	F1xM9	F1xM10	F2xM1	F2xM2	F2xM3	F2xM4	F2xM5	F2xM6	F2xM7	F2xM8	F2xM9	F2xM10	F3xM1	F3xM2	F3xM3	F3xM4	F3xM5	F3xM6	F3xM7	F3xM8	F3xM9	F3xM10	F4xM1	F4xM2	F4xM3	F4xM4	F4xM5	F4xM6	F4xM7	F4xM8	F4xM9	F4xM10	F5xM1	F5xM2	F5xM3	F5xM4	F5xM5	F5xM6	F5xM7	F5xM8	F5xM9
July 19 2012											5		11	3	3														1				3			10	10			1							4	20
						2					1		4	1	1												2		1	1						3			2					1			3
July 20 2012	5	2				18	18	5		15	6	6	25	7	19		16	2	8	13	3	8	15		11	9	11		9	7		1	18		14	9	3	6	15	2	1	4		10	1	11	22	8	7
	5	14				4	5	10		4	6	1	1	3	3		1	4	2		2	1	2	2	4	3	6		2	7		2	6		2	1				4	7	1		5	16	7	3		4
July 21 2012	11	6				16	14	1		7	13	3	6	10	2		17	8	4	9	10	18	14	17	11	16	5		16	5		3	21		10	12	4	11	13	25	1	5		2	8	6	18	6	12
	4	10				1	7	2		6	2	9	8	6	8		2	7	6	8	1		1	1	6		6		2	13		1	6		8		12	4	1	1	4			4	5	2	5	4	8
July 22 2012	15	6				8	6	9		8	5	10	11	6	8		2	14	6	16	6	9	6	17	8	10	7		7	12		8	3		10		15	4	1	8	4	10		8	12	13	7	7	13
	4	3				1	5	7		5	5	5	1	7	4		2	1	9	15		3	2	3	5	1			9	12		1	1		6			7	6	5	6	2		5	8		1		5
July 23 2012	4	4				4	3	10		4	11	14	13	7	4		6	9	8	13		9	5	9	3	7	5		11	9		1	5		4	1	8	13	8	1	5	12		6	7	4		2	5
	6	2				5	4			6	8	9	3	12	10		2	7	13	7		4	2	6	3	2	1		4	9		4			1			6			1	2		12	3	7	5		6
July 24 2012	5	3				4	4	9		3	5	15	11	11	5		5	2	6	5		10	3	4	4	3	5		6	7		15	3		3	1		1	1	3	4	2		4	7	3	19	6	9
	4	2				5	1			3	5	11	7	5	2		2	1	8	4		1	2		1	3	5		4	1		1	1		5	3		1		2	5	1		5	2	2	4		4
July 25 2012	7	3				8	2			3		10	10	5				6	8	2		7	4	2		3	6			2		6	2		4	3		3	2	2	4	1		3	3	6		5	5
	4	2				1		2		1	3	6	2	4			1	4	2	3		2	5	1			2			4		3			1	3		2		1		1		4	3	7	2		1
July 26 2012	2	5				1		1		2	2	7	1	7	1		1	13	5	1	1	1	3	1	4	3	10		5	3		1	3		4	4		1		2	3	1		9	8	5	3		4
	3						5				1		2		1			6	1	1		1	2	1	1		3		2	5								2			2			2	2	3	2		4
July 27 2012	1	6					5	8			1	2		7	1			4	2	3			1	1			9		4	2		1						5			2	1		3	4	10	1		4
		1					3	1				2	1						1							1	9		2	2								4	1		1				2	3			1
July 28 2012	4	3		1		2		1			1	5	2	4	3	2		2	2	2		1				6	3		14	11			1			1			1		1		6	2	2	3	9	2	9
July 29 2012	1			2								2	5	2		5		4	1										3		1			8		1	8						5				8	2	4
				12	3				12			2	2			3							1					3						9									13		3		4		2
July 30 2012			22	4	18				9		3	7	4	1		13			1									7			3			10			5						2		1	2		1	1
	2		2	9	4								1	4														7			2			3	1	1	1						11
July 31 2012			3	4	1				5			1	6		1	4			1									5			16			8									8			1			2
	1			6	4				2			2		1		1												2			17			3									5			1
Aug 1 2012			13	7	6				5			1	2			8												4			5			4					1				5
			7		3				10			2				2															7			5									10
Aug 2 2012			15		3				5			2		1		11		2													6			3									11		1
			2		3				2			2				5															2			3
Aug 3 2012			11	1	5				9			1				4												1			7			11									3						1
			1													1															2			1									2
Aug 4 2012			6						1			1				5															5			4									7
													1			2																											3						2
Aug 5 2012			1		1											2												1			4			1									8
			2						1			1				1															1												1
Aug 6 2012			3																												1			1									1
																																		1
Aug 7 2012																																		2
Totals	88	72	88	46	51	80	82	66	61	67	83	139	140	114	76	69	57	96	94	102	23	75	68	65	61	67	95	30	102	112	79	48	73	77	73	53	66	70	52	57	51	43	101	85	98	96	120	63	113
[truncated: 51 more columns]

## Sheet: Rep 4
	Measures of Fitness Experiment - PARENTS
DATE	Female Line 1										Female Line 2										Female Line 3										Female Line 4										Female Line 5
	F1xM1	F1xM2	F1xM3	F1xM4	F1xM5	F1xM6	F1xM7	F1xM8	F1xM9	F1xM10	F2xM1	F2xM2	F2xM3	F2xM4	F2xM5	F2xM6	F2xM7	F2xM8	F2xM9	F2xM10	F3xM1	F3xM2	F3xM3	F3xM4	F3xM5	F3xM6	F3xM7	F3xM8	F3xM9	F3xM10	F4xM1	F4xM2	F4xM3	F4xM4	F4xM5	F4xM6	F4xM7	F4xM8	F4xM9	F4xM10	F5xM1	F5xM2	F5xM3	F5xM4	F5xM5	F5xM6	F5xM7	F5xM8	F5xM9
2029-07-01		5				2			3	7	6					3		25	1	1				1			4		4	8	2		7	8			8	12	9		1					2	1
									2	12	11			1	1						3				2	2	2																			3	8
1930-07-01	3		14		1	6	1	10	10	6	6	2	7	1	6	1		3	14	3	6	14	4	13	5	3	5	2			10			7	4	13		3		6	14	3	3	12	6	7	4	6	4
		7	6	4	7	8	1	6	1				4			4		8		2			1	4	2	5	3		13		2			2		5				6	4	11	4	1	2	2	2	1	10
1931-07-01	19	8	8	11	3	5	14	4	6	13	3	3	15	4	4	7		4	8	14	4	4	8	10	5	4	3	3	3	13	8	6	9	5	6	13	1	4	3	9	5	1	10	3	10	10		10	11
	1	12	8	4	7	26	1	6	1	3	5	3	1	1	2	9		5	2	1		3		1	1		3	3	14	12	1	6		8	9	2	15	8	8	3	7	15	4	3	1	6	7	4	2
2001-08-01	16	7	6	7	2	8	17	2	1	1	4	1	9		2	15		10	6	3	3	1	6	3	5	5	7	6	5	25	6	15	4	8	3	7	33	12	15	6	11	10	12	2	5	2	1	7	4
		2	1	1	2	2	2	3					1		2	2			6	4	3	1		3	3	3	8	2	2	7	10	6			4	1	10	2	3	2	2	1	1	1		1	8	3	1
2002-08-01	11	4	1			10	3	2	1	15	12	3	3	1	4	5		15		2	4	6	4	8		2	8	4	15	16	3	23	1	5	1	2	10	13	8	4		1	3			1	5	5
	2		3	1			1	1	1				2		3	2			2	2	1	2	3	1		4	1	1			6				4	3				5	1	4	1	1		1	8	3
2003-08-01	1	2	6	5	1	13	2	6	1	3	3	1	3	3	3	8		4	1	4			7	4	4	3	4	4	16	5	1	11	1	5	6	5	15	8	9	5	6	3	7	5	11	5	8	2
				1				5								3			2	1	2		1			2		5			3				2	5				7	2				1	1		3
2004-08-01	4		3	3			3	3	6			3	2	1	9	8			1	5	4	7	10	3	5	4		5			4	7	10	3	5	4		5			4	11			10	5		1
		1		2		9	11	19		2	4		1			2		8	7		7			2	2	3	14		14	14	7	11		10			15	16	21		2		2	2			10		12
2005-08-01	8	1	2	4	1	7	2		4	1	2	4	1	1	6	5		13	15	2	6	2	2	3	3	6	2	4	7	19	9	18		19	4	6	6	4	11	11	3	4	7	7	3	5	5	3	1
2006-08-01	4		1	1			1	1	2		1	4	2	2				1	1			4	2	1	3	1	3		3		6	1			3	3				2	10	3	5	1	6	2	2	2	1
			1	1								1											1			1	3	3			2	1			1	2				1		1	5		1	2
2007-08-01	4	2	1	1	1													1		2		1	1		5	1	4	2	12	5				11	2	1	24	3	3	3		3	1	2			1	1
	2	1	1	1								1	1		3			6		2							1		17	15	1	4		7	3		7	15	4		2			1		4
2008-08-01	1			3	3							1			1					7		2	2		1		1	1			2	3			4					2	1	1	5	1	5
	2		3		2								1
2009-08-01	3									6	8				1			13		2					2	1	2	3		13				2				18		1		2	2	2	1			1
			3		2											1				1			1																					2
2010-08-01	1		1		1				9				1							3		3	1				1	4			2				2					2		4	3		3
															1					1																				2		1				1
2011-08-01					2																				1															1		1	3		1
					1																																						1	2	2
2012-08-01					1										1					1	2																					1	1
Totals	82	52	69	50	37	96	59	68	48	69	65	27	54	15	49	75	0	116	66	63	45	50	54	57	49	50	79	52	125	152	85	112	32	100	63	72	144	123	94	78	75	81	80	48	68	60	70	52	46
[truncated: 51 more columns]
