# Supplementary material for: Accurate Alternative Measurements for Female Lifetime Reproductive Success in Drosophila melanogaster
Source: PLoS One. 2015 Jun 30;10(6):e0116679. doi: 10.1371/journal.pone.0116679 (PMC4488368; doi:10.1371/journal.pone.0116679)
Supplement: S3 Table — (XLSX) [file pone.0116679.s003.xlsx]

## Sheet: Description
Single male and female pairs were placed in a vial, and maintained together.
The number of offspring produced were counted until no more offspring eclosed.
Crosses are listed as females x males.
There are four replicates.

## Sheet: Rep 1
	Measures of Fitness Experiment - PARENTS
DATE: 2012	Female Line 1										Female Line 2										Female Line 3										Female Line 4										Female Line 5
	F1xM1	F1xM2	F1xM3	F1xM4	F1xM5	F1xM6	F1xM7	F1xM8	F1xM9	F1xM10	F2xM1	F2xM2	F2xM3	F2xM4	F2xM5	F2xM6	F2xM7	F2xM8	F2xM9	F2xM10	F3xM1	F3xM2	F3xM3	F3xM4	F3xM5	F3xM6	F3xM7	F3xM8	F3xM9	F3xM10	F4xM1	F4xM2	F4xM3	F4xM4	F4xM5	F4xM6	F4xM7	F4xM8	F4xM9	F4xM10	F5xM1	F5xM2	F5xM3	F5xM4	F5xM5	F5xM6	F5xM7	F5xM8	F5xM9
May-16, Jul-24																										1																		1
						4		8				3			1					1			3				1	1																		4		24	2
May-17, Jul-25	1					10		5			1	8	6	1	3		1		1	1		1	19	1		5	13	23		5	1	3	9					2			2	7	1		1	7		19	3
	6		5	1		3		1			5	5	1		1			3	6	3	2	1		2		2		25	1	5	2	2	2					4	1	4	4	2	3	1		1			2
May-18, Jul-26	5	7	5	1		2		1			4	12	5	7	11		5		6	4	18	6	5	2		3	9	6		2		3						3	28	4		4	3	4	3	4		5	2
	13	6	3	4				1			3	2	5	8	6			1	2	5	4		6	2		3	16	4	2	4	4	5						3	14	8	4	12		3	1	8		3	4
May-19, Jul-27	8	1	8	9		5		15			5	6		2	9		7	12	5	6	8	1	14	7		1	6	5	6	6	2	5						2	10	1	3	2	4	3	8	11		6	9
	1	5	5	3		1		12			4	11	2		3			1	4	2	8		4				6	11		4	3	3						11	8	14	2	2	2	1	2	1		5	1
May-20, Jul-28	2	4	2	5		10		14			5	15	9	13	8		4	12	8	11	12	10	10	6			30	18	3	11	3	4	3					9	14	20	4	10	7	4	9	7		12	6
			5	3		1							1		1		1	4				4							2		4	3	4								3	2	4	4	3	2		2	2
May-21, Jul-29	3	2	2	3		7		7			1	7	1	4	2		3			1	4	3	9	3			5	9	3	2	1	4	1					8	3	1	5	1	4	1	3	2		1	9
	3	2	4	2		4					1		1	5	6		3	4	2	5	2	3	1	2			7	4	4		2	1	2					1		8	6	5	5	6	6	4		2	7
May-22, Jul-30	1	3	2	1		2		2			1	1	2	12	4		3	3	2	8	1	4	5	1			5		2	1	3	3						1	1	4	1	2	3	6	1	3		12	6
	4	2	3	2		3							4	2			5	2	1	6	1	1					4		3	2	3	4	4					1	3		2	2	3		6			5	6
May-23, Jul-31		3	1	1		3		1			2	7	5	4	1		2			3	2	3	1	9			11		5	11		2	3					3	8	2	1	3	2	1	4			3	2
	3		4			5		13			1		1				4		3	1	5	2	7				8		1	3		6	4						2	8	1	1	2	2	2			10
May-24, Aug-1	4	4	7	5		7		7			2	1	5	3	3		2	1	1	11	12	1	11	8			24			5		5	2					5	13	4		1	1	1	2	4		12
	6		5	10		12		2			1	6	3	1	3		3	1	1		9	1	5	4			15	1	4	7		4	3					1	16	17	1		1	1	1	6		2
May-25, Aug-2	1	2	4			23		18			9	16	6	10	4		4	1		5	11	3	8	6			11		3	6		5							23	1	4	2	7	3	1	6			1
	1	4	10	4		7		4			3	7	4	6	4		8		3	3	1	5	2	4			3		5	2		1	1					1	10	3	3	14	14		3	4		9	5
May-26, Aug-3	7	4	4	6	8	19		6			9	11	9	11	16		11	1	3	5	7	12	20	2			16		6	6		4	1					4	12	12	1	2	3	9	14	3		14	3
	6	1	2	1	7	11						4	5	2	4	1	1			6	1	6	5	8			3		3	4		6	3								4	7	1	10	7	11		10	2
May-27, Aug-4	1	5	5	2	25	10	9	7	8		3	7	3	5	8		16	2	1	2	8	3	6	3			14			15								12	19	2	2	2	4			11		5	2
	8		4			17	5		1		4	6	6	5	4	1	5	8	1	5	1	6		9					1									1		1	5	4	2	6	6	6		12	3
May-28, Aug-5	1	4	1	4	2	8	6	4	7		4	7	2	8	7	4	5	1		8	9	7	6	6			14			6								6	9	6	5	3	5	1	3	6		2	7
	1		10	1		6	2	1	3		3	5	3		6	3	6	7		5	2	6		1			2												2		3	2	4	3	6	8		2	9
May-29, Aug-6		8	5	2		2	8	2	8	3	1	1	3	5	2	4	3	5				5	1	1	1		12			12				2			5	4	7	2	2	3	5	4	3	2		1	1
		2				2		2	1				5		3	1	2	2		1		2	1	3														2	1		1	2	1	4	12	4		2	10
May-30, Aug-7			1		13	3		2	4	7	3	2	2	6	3	6		5		3	2		1	1			10			3				2	3		6	2	6	2		5	3	4		2		1	3
				1	4	1	1			5	1	3		3	3	1	2	2		1	1	2		2			1			1				4	8		2			1	5		2	4	5	6		1	8
May-31, Aug-8	3	1	7	2	18	20	6	5				4	10	3	14	7	2			7	6		13	4			3			11								3	15	5	4	6	13	3	2	24		18	4
		1	4	1	1	4	1			5	1	10	5	1	2	2	6	1		6	2	1	3	2	19					3				7	7		1		5	3	2	3	2	3	2	3		9	4
Jun-01, Aug-9	1		3	2	2	7	4	20	1		1	14	5	10	3	15	2				19		15	6			9			5								2	25	7	2	5	2	6	16	4		10	10
	2	6	5	2		11		1	2	8	1	7	5	1	3	1	2	1		2	2		3	1	8					2				5	4		1	1	3	5	5	3	5	9	2	7		5	3
Jun-02, Aug-10	3	7	4	7	32	5	5	7	9		4	15	2	19	9	18	5			5	9		7	4			3			9								2	19	11	1	7	1	8	5	8		12	6
	5	2	7	6	1	3		1	1	5	13	11	4	5	3	2	4	6	2		5		7	2	4		2			1				6	1				11	2	4	4	3	1	6	10		4	5
Jun-03, Aug-11	2	5	4	2	2	6	3	3	4		2	8	1	5	3	7	2			7	7		14	2			14			10								5	11	8	6	3	3	3	5	11		11	5
		2	6	5		10	3	2	2	8	3	11	2	5		10	3			4	5		2	6	13		15			3				8	5			3	4	10	2	2	2	5	3	12		12	1
Jun-04, Aug-12	6	5	2	5		2	2	4	3	2	5	7	1	4	8	9	3			4	6		4	5	5		26			8				1	2		7	4	19	7	3	4		3	4	6		5	4
		3	4	5		5	1	1	1		2	1		5	7	3	6			4			5	1			12			7								5	8	2	1	2		2	3	4		4	3
Jun-05, Aug-13							2	2		1		8											1		11		6			4				6	9		2	2	2	4
	3	2	3	7	1	7	3			6	4	3	1	5	1	4	13			5	2		5	5	6		3			4				1	2		7	3	2	2	2	1	2	7	4	9		1	5
Jun-06, Aug-14	3				11			2	2	5		12		6		10	1				3		5	2	1					3					2		6	1	10	8		3	3	2		8		17	3
	1		3	1	7	1		1	2	12	1	12	1	3		12				4	6		4	1	4		2			4				1	4		11	3	12	7			1	2		7		1	4
Jun-07, Aug-15	1	1	3	1	2	4			2	2	8	6	4	7	7	6	3			4	11		8	3	5		4			2					6		4	1	16	1	3	2	3	1	1	10		14
	3	8	6	7	3			2	5	3	3	7	1	3	8	11	7			5	10		11	1	3		2			5				1	2		11	2	16	9	4	4		1	2	5		4	4
Jun-08, Aug-16		2	4	2	3	1	2	1	3	1	1	2	4	3	3	3	2			4	7		3	3	5		1			6					2		4	2	7	4	2	1	7	3	2	2		7	3
		3	4	2	12	1	2		2	3	6	3	4	5	2	16				7	6		26	2	7		1			17					4		1	2	9		2	4	6	8	2	5		8	4
Jun-09, Aug-17&18	3	8	5		14	2	3			2	2	7	4	13	4	24				1	17		30	2	5					17				2	12		2	2	19	18	1	1	4	7		11	22	14	6
			4	2		3					2		5		3		5			9				1																	2		4	5	1	7		7	3
Jun-10, Aug-19	2		5	3			2			2	4	5	5	2	1	3	4			3			1	8	4					6				3	3		1		5	1			3	6		11		2	3
	5	4	5	5	2	1	7				1	1	4	3	3	6	2			2	3		11	4						8								2	15	3	7	1	4	6		6	5	2	12
Jun-11, Aug-20			6	7						1		2	1	1	2	4	1			4			1	6	3									4	4		1		2				6	2		3	15	10	8
	2	2	3	1	1		10			2			4	6	8	9					1		2	4	1					2				4	1		1	2	12	2	5	1	2	1		5		2	1
Jun-12, Aug-21			2	3	1				1	2	1	2	1	7	3	9				3	4		1	5	2					3				5	2		2		5	1	2		2	4		1	4	14	2
	2		5	2											2					1				3														1			2		1	2		1		4	3
Jun-13, Aug-22	2				15			1		3		1	1	3	2	7				2	1		4	3	3					3				15					5	4			3	3		1	5		5
	2		1	1						5			2							3				3	5									5	5		3						4			1		2	1
Jun-14, Aug-23	4	3			3		8		2	4				6		15				5			25	4	18					4				8	5		5		19	5	1	1	3			2	6	8	2
			4	4						4			1							6					5									6	4		1						5			3		8	4
Jun-15, Aug-24	3	3	6	1	3		6		2	3				9		13							25		3					8				6	3		1	1	18	8			3	1		1	24	4	3
	1		4	3						8			2							1					5										7								3					5	5
Jun-16, Aug-25	3	6	5	2	17		6			6			2	9		20							22	2	2					24				7	2				13	18		2	4				22	9	5
	2		2	1						3			2							5					2									1	2								4					3	3
Jun-17, Aug-26		5	3	6	6		5			2				16		14				4					5					3				2	2				10	5		1	1			16	1	4	3
	4		3	2						6															2																	1	4			12		6	2
Jun-18, Aug-27	4	4	5	3	3		4			3				6		9				4			7		5					1					1				6	7		1	1			11	7	1	4
			1	6						2				1		2				7					4									1					1							13	1	1	8
Jun-19, Aug-28	4	3	5	4	3		2			1						4		6		5					3					1				1					6	3		2	1			8	14		2
			2		1					2										1					2									1	4		1									11			14
Jun-20, Aug-29		2		2	4		2			2				1		3				1			3		4									1	6				4	6						4	10		2
	2	1	2	2	28		2			2										4					2									1	3		1		2							7	5		2
Jun-21, Aug-30	2	4	1		5		2			3				1						7					1										5				2	1						4			2
		2	5	2	2					3				3		2				5			3		6					1			3	1	1		1			1						4	7		1
Jun-22, Aug-31		7	7	1	4					4				2						7			3		3									1	2		3		2	1									6
			2	3						3										3					7									6	3				3	1						1	5		3
Jun-23, Sep-01		4	6	3	19		1			4										1					4									4	2		3		7	3						1	4		4
			6	4						3										1					3									4	6		3												6
Jun-24, Sep-02		3	4	4	6		2													2					2												6		6			1					9		1
			1	2						6															3										1		5												3
Jun-25, Sep-03			3	9	3		1			7															5										3		14			1							3		7
																																								2
Jun-26, Sep-04			2	1	2		1			7		1													5										4		8			2									9
			1	6			2			2															1										2		4		1										1
Jun-27, Sep-05			1	2	18					8																									1		6												2
										3					1																				6		7												4
June 28 & 29, Sep-06			1		2					7															1										3		5												1
			1	1	2					14															6										3		11												9
Jun-30, Sep-07				1	14					6															4												6												3
					1					10															2												6												12
July 1 & 2, Sep-08					3		1			12										1					11												13			1									6
										4															9												1												6
July 3 & 4, Sep-09					2					2															7										1		1												1
										1										1					8										4		1												7
July 5 & 6, Sep-10					1																				2																								4
					5																				13										3														1
Jul-07, Sep-11																									4
					1																				5
Jul-08, Sep-12					5																				2
					1																				1																								1
Jul-09, Sep-13
																									1																								1
Jul-10, Sep-14																									1
July 11 & 12
& 13 & 14, Sep-15
Total	166	178	295	227	351	281	132	188	76	250	141	313	183	302	228	301	179	92	52	279	263	99	424	188	294	15	349	107	54	308	28	73	45	133	177	0	191	135	567	314	137	168	211	191	172	413	169	430	387
[truncated: 51 more columns]

## Sheet: Rep 2
	Measures of Fitness Experiment - PARENTS
DATE: 2012	Female Line 1										Female Line 2										Female Line 3										Female Line 4										Female Line 5
	F1xM1	F1xM2	F1xM3	F1xM4	F1xM5	F1xM6	F1xM7	F1xM8	F1xM9	F1xM10	F2xM1	F2xM2	F2xM3	F2xM4	F2xM5	F2xM6	F2xM7	F2xM8	F2xM9	F2xM10	F3xM1	F3xM2	F3xM3	F3xM4	F3xM5	F3xM6	F3xM7	F3xM8	F3xM9	F3xM10	F4xM1	F4xM2	F4xM3	F4xM4	F4xM5	F4xM6	F4xM7	F4xM8	F4xM9	F4xM10	F5xM1	F5xM2	F5xM3	F5xM4	F5xM5	F5xM6	F5xM7	F5xM8	F5xM9
May 29 & Aug 3		2	2	4	1		4					4			10	1				3	3		1	5	1	4					4			1	1					1		3	1	4		2		5
					2									1												3		6				1							2
May 30 & Aug 4		4	7	17	23		2	1	15	2	3	1		12	2	1		8	13	4	2	1	6	2	4	17	3	6		3	4	6	9		8		2	1	18	4		6	1		5	3	8	10	9
		1	7	5			1	15		10	5	3			1			1		6	5			1	4		2	1	3	6	5			1			3	5		3	2	1	3		2	8		6	1
May 31 & Aug 5					6				23		8			16		5		4	15							3		15				11	5		5		1		14						2		3		9
		2	2	4	1		10	12		3	6	18			4	4	8	1	2	3	5	3	8	2	8	2	11	2	8	13	7	3		1			2	18	2	10	6	7	12		2	7	1	11	2
Jun 1 & Aug 6					9				14		7	5		11	2	15	1	2	13	6	4		4	1	3	11	4	20	3	5	2	11	5	1	4		9	7	15	3	8		2		6	4		2	16
		5	11	11	3		8	10	4	1	8	8		9	6	1	2	1	2	6	4	6	11	3	6		2	7	2	6	3	4	1	1			3	1	4	2	4	2	1		5	4		4	3
Jun 2 & Aug 7			3	2	20			1	10	2	15	5		5		13	4	4	29		3	2	2	2		21	9	18	1	5	1	8	7				9	2	11			2			6	4	1	2	14
			2	11	2		2	13		7		2		1	3	3	5	3	5	5	2	5	4	9	7	5	3	2	3	8	3	4	1	4			2	3	1	6	2	7	6		1	4	5	5	1
Jun 3 & Aug 8			1	4	2			6	3	5	11	7		3	4	2	3	9	4		4	3	6	2		2	2	9	7	7	5	5	5	5	5		11					2	4		13	6	1	1	7
		3	3	3			1	4		6	2	5		2	2	1	3	3	1	4	1	8	9	4	1		2	1	6	3	6	3			1		1	3		2		3	4			2		2
Jun 4 & Aug 9			1	1			3			7	9	1		3	4	5	3	2	4	3	3	3	4	3	2	4	8	5	4	6	1	3	2		3		5	3		3		1	1		5			1	8
		3					3	1		2		5			4	1	2	1	2	1			4	2	1		4		6	3		1		3			1	2					1		2	2		1
Jun 5 & Aug 10		3	4	6	1		6	19	4	6	4	4		1	4	2	10	1	4	6	2	1	8	5		2	6	3	9	5		2	2		8		4	15	1	2		3	7	12	3	5		8	7
		1	3	7	3		2	2	1	8	2	4			4	1	6			4	2	2	5	5	5	5	2	1	6	5	1	3		1	4		1	4		3		3	5	1		3		3
Jun 6 & Aug 11			2	4	32			7	8	3	6	3		4	4	8	7	16				2	4	1	1	27	4	4	2	11	1	5	8		2		1	3		4		5	3	1	19	4		2	7
		3	2	3	14		4	4	3	7	9	10			6	6	8	6	4	5	4	2	8	3	6	3	6	8	3	5		4	10	1	8		8	2	14	6		1	10	1		6		4	6
Jun 7 & Aug 12		1	1	1	7		6	1	2	3	10	8		9	8	12	8	3	19	1	3	2	9	4		1	10	21		10	1	11	5	1	5		9	6	8	6		6	1	6	6	3		5	13
		5	1	6	3		10	1	14	4	4	1			6	6	6	5	11	5	4	1	4	5	3	7	5	8	1	1		2	3		3		4	1	3	2		4	6	7	7	6	1	3	10
Jun 8 & Aug 13					4		5	2	11	4	6	4		14	4	7	3	6	11	3	3		3	4	3	4	6	2	5	3		6	4		8		3	2	24			3	3	1	3	6		2	4
		3	2	9	8		4	4	11	5	16	12		10	1	12	6	8	7	5	2	2	8	1	4	12	2	7		5		5		1	8		4	2	21	3		3	3	3	10	3		3	9
Jun 9 & Aug 14		4	3	1	1		8		6	4		3		21	7	12	3	3	2	8	1		3	2	3	9	1	4	1	2		3	3		3		4	2	1	14		2	1	1	3	3	1	6	7
		3	2	5	1		6		9	5	16	3		2	3	28	5	3	1	1	3	1	8	3	1	6	1	1	3	12		3			9		7	1	2			3	2	5	4	7		2	7
Jun 10 & Aug 15		2	1	1			3	1		6	1	2		6	4	5	5	4		2	2		4	1	2		8		3	4		4		2	8			8	4	5		3	2	2	3	3	1	4	4
			3	3	1	23		2	7		3	2		21		11	4	1			4	1	1	1	4		1		2			1			10		4	1	4	3		4	4	1	10	3	1	1	1
Jun 11 & Aug 16		2	3	2		5	1		1	2		2		4	2	1		1		2	4			1		1			2	1		2			2				3	2		4	2	1	2			1	2
			2	1		1		1		2	4	1		11		12		2			1			1	3	2	3			3		3			5		7		8	2				1	5	6
Jun 12 & Aug 17		2	3	4	4	8	4	3	4	15	12	2		3	8	6	3			7			6	7	2	1	6		4						2		4	1	5	5		2	2	7	1	1		4	3
		2	5	4			7	9		3		2			6		2			11			6	1	1		2		8	3								3		3		3	4	9		5		3
Jun 13 & Aug 18		1	1	6	10	35	3	4	10	15	22	6		6	7	14	4	7	4	4	3		6	6	4	18	3	4		5		22		2	17		7	1	18	10			3	1	9	10		8	6
			6	6			2	1		2		5			5		5			5	1		2	1	4		3		2	8								3		1		3	3	3		2		6
Jun 14 & Aug 19		1	6	2	5	9	4	1		6	3	4		3	10	7	4	5		6	3		2	4	3	12	2			3		1					1	5	4	8		3	6	8	6	5		2	8
			4	8	14	19	1	3	8	7	8	15		10	6	7	2	5	26	5	1		4	1	5	11	2	10		5		9			6		11	14	3	6		4	5	2	7	5		4	24
Jun 15 & Aug 20		1	7	4	14	17	5	6	28	7	8	7		26	7	8	5	7	11	3			3		3	11	6	6	1	12		13			7		10	7	3	2		4	4	4	6	6	1	5	22
		1	2	3			3	6		4		5		2	5	7	5			7				2		5	4			6							3	3	3	4		2	4	2	3	2		3	9
Jun 16 & Aug 21			3	7	13	8	2	3	8	2	8	3		31	12	14	11	7	13	3				4	1	25	4			11		5			2		8	8				6	3	6	5	8		8	27
			5	7			1	1		9		4			3		5			3					2		5			6										3		4	8			4		3
Jun 17 & Aug 22			4	4	7	5	3	4	4	2	10	1		7	1	19	3	5	10	1					3	14	1					4					13	9		2		4	2	7	11	3		3	25
				2			3					3			1		1			1				3			4			1								5					3	1		4
Jun 18 & Aug 23			1	1	7	4	3	1	4		4	3		1	4	15	4	2	7	1				3	1	7	3			3		1					11			1		5	4	1	7	2		3	8
				2			4	5		2		2			4		3			7				3			1											3				1	3	1		5		1
Jun 19 & Aug 24				1	2		1	3		1	4	1		1	2	15		6	9	1				3	2	2	2			3							4	3	5	2		2	4	6	3	3		4	11
				12			14	9		3		9			5		3			9				4	3		6			11								9		2		4	6	5		4		10
Jun 20 & Aug 25			1	6	41	35	3	2	2	5	8	11		2		5	6	2	25	4				3	2	15	1			2		3			31		1	10	42	2		4	4	2	21	5		8	22
				5			3	1		13		9					7			4				1	4		7			3								2		5		2	4	5		3		8
Jun 21 & Aug 26			2		7	21	2		4	18	1	11		2		6	3	4	17					3	1	10				2		8			9			7	5	3		3	2	3	16	2		7	27
			1	4			1	1		7		3					3			9				4	2		6			6								2				2	3	4		3
Jun 22 & Aug 27				8	1	15	2	3			3	7			1		2		3	1				4	2	6	4			4								4		4		5		5	1	7		4	4
				7	6	7	6	6		7		2					3	10	11	4				3		19	6			6		10			17		1	5	9			1		3	9	4		6	8
Jun 23 & Aug 28				4	14	11		4		3		8		2		1	3	8	10	6				1	1	14	5			3		11			6		8	1	7	1		4	1	1	6	5		3	2
				8			6	7				3					6			4				6	2		1			9								4		10		4	4	3		7		6
Jun 24 & Aug 29				1				3		1		2					1	3	1	5				1		8	3			1								4		1			3	3		3			5
				3	6	2	3	4		4		1		9			3	15	11	2						15	3			2		7			22		8	1	6	4		2	3	1	14	5		5
Jun 25 & Aug 30				1	7	2	2	6		10							3	8	5	2				1	1	5				1		3			6		4	1	1	2		2	1	3	5	3		2	22
										1		1					3		3	3				3						3								3		1		2	3	4		4		1	5
Jun 26 & Aug 31				1	3	3	1	1		8		3		1				2	7	2						4	1			1					1		7	1	7	2		3	2		4	4		2	13
				6		1	1			5		8		1			3		1	3						2	6			3							2	4		4		4	3	10		2		3
01/06/2027 & Sep 1				5	22	18	1					6		2			4	2	10							25	1			2		5					2	2	5	4		1	4	7	16				12
				3								3					3							1						4								3					3	6		2		6
June 28 & 29 & Sept 2				8	12	18				12		13		1			4	8	7						1	7	1			8		10			4		2	3	2	10		1	4	5	8	1		8	6
				12				1		21		9					11								1		1			8								19		1			8	8				6
01/06/1930 & Sept 3					6	1				8		2		1				13	24							17				5		4					2	2							8			4	28
				1	2			1		9		2					5		9							9				4					8			11		2			1	7				1	12
July 1 & 2 & Sept 4					12					4							7	10	10							6				2		5						4		5			5	10	10				23
						2				6							8	1	6							7				16		1					2	11		2				7					6
July 3 & 4 & Sept 5					9				9	6							5	7	2							3				6		3						5		3				4					2
										12							10		18							2				9								8		8				8	6				12
July 5 & 6 & Sept 6					5				12	8	4			1			3	2	1							1				3								9							10				10
										22							6	4	8							2				9								7		1
July 7 & Sept 7					1				14	7	15						2		7							1				2		1					3	6							3				4
										6							10													4								3
July 8 & Sept 8									15	2	22							2	7							8				1		6						4							7		1		3
										13							1													1								8		1
July 9 & Sept 9					8				27	8	5							2	3							11						3						3		4					1
										6																												6		5
July 10 & Sept 10					1				16	7	9							1	3							2																			2
					15				11										12																			6		1
July 11, 12, 13, 14 & Sept 11					14				10	2									6							8														1
									5	2									1
2012-09-01					1				9										11							2																			1
					9																					2
2013-09-01									2										7							2																			4
									3
2014-09-01					5				6		2								9							2																			2
											3
2015-09-01									2										2							1																			1
2016-09-01									4		2								10																										4
									5		3																																		15
2017-09-01									16		3							1	1							2																			8
									4
2018-09-01					1				9																	2																			6
																																													7
2019-09-01									6																																				5
									1
2020-09-01									10																																				4
2021-09-01									11																																				2
2022-09-01									8
2023-09-01									1
									2
2024-09-01									6
2025-09-01									2
									1
Sept 26, 27, 28, 29, 30									5
Total	0	55	119	267	428	270	180	206	450	425	314	299	0	278	182	299	287	247	497	206	79	45	153	146	123	477	205	171	95	339	44	249	70	25	248	0	219	335	285	222	22	165	207	219	388	233	25	241	516
[truncated: 51 more columns]

## Sheet: Rep 3
	Measures of Fitness Experiment - PARENTS
DATE	Female Line 1										Female Line 2										Female Line 3										Female Line 4										Female Line 5
	F1xM1	F1xM2	F1xM3	F1xM4	F1xM5	F1xM6	F1xM7	F1xM8	F1xM9	F1xM10	F2xM1	F2xM2	F2xM3	F2xM4	F2xM5	F2xM6	F2xM7	F2xM8	F2xM9	F2xM10	F3xM1	F3xM2	F3xM3	F3xM4	F3xM5	F3xM6	F3xM7	F3xM8	F3xM9	F3xM10	F4xM1	F4xM2	F4xM3	F4xM4	F4xM5	F4xM6	F4xM7	F4xM8	F4xM9	F4xM10	F5xM1	F5xM2	F5xM3	F5xM4	F5xM5	F5xM6	F5xM7	F5xM8	F5xM9
2025-07-01						1				1	7		10	1			2		1			4		1									5		1	2				1				6			2
						4				6	15		12	1	3		3	5	2	18		15	2	2		3				13			9		4	5		1			1			13		3	17
2026-07-01	1	2				8	7			12	3	1	6	23	16		16	12	6	5	4	3	10	4	8	16	18		18	21			3		3	3				2	3	1		9	1	6	8		6
	9	6				2	2	1		1	1	5	4	8	5			2	10	3	4	4	4	1	8	3			9	4					5	2		3	3	20	10			1	8	3	2		2
2027-07-01	3	3				2	9			4	8	15	10	3	3		11	4	11	10	8	10	4		1	10	6		12	8		1	3		5	3		20	10	10	1				6	7	3		11
	2	2				16	8	2		5	7	7	8	14	3		7	1	2	2	3	5	2	1	9	2	10		9	16		3	2		6	4		1	7	5	7			5	13	12	22		9
2028-07-01	3	1				5	4	22		13	1	6	2	7	8		12	4	4	8	5	5	7		14	5	5		5	11		19	4		3	9			5	13	1			3	3		3		7
	5	4				12	23	3		20	10	14	10	7	8		17	3	8	10	4	9	2		10	3	9		10	12		2	7		9	12		14	12	15	6	1		11	7	22			4
2029-07-01	3	5				7	8	4		9	18	8	14	7	14		10	2	14	9	1	9	7		2	10	14		9	8		4	8		6	2		4	12	9	4	1		3	6	9	8		10
	4	7				5	2	10		4	8	6	7	2	7		1	11	5	1	1	2	1		5	1	1		9	2		12	3		5	6		8	5	5	4			5	5	7	11		4
1930-07-01	4	6				10	4	2		1	3	12	5	10	9		2	1	4	1					4	2	7		5	3		6	5		1	3		5	5	6	3			1	6	6	7		8
		2				2	2			3	2	1		7	11		2		2	1		2			1	1	5		3	5		2	8		2	5		3	2		2			2	3	3	1		2
1931-07-01	3	3				3	2	6		1	2	8	5	4	7		1		1		4		3		1	2	10		1	8		2	9		2	3		1	3	13	1			1	3	6			5
	3	3				3	2			1		4	1	4	7							1	1				4		1	6			1			1			1	6	1			1	3				4
2013-08-01	1	4				1	2	1		2	3	6	2	11	5			1	4	5	1		11		3		10		13	6		2	5		2	4			2	8				2	5				6
	3	2				13	5	4		3	19	8	6	20	5		1	1	6	6			6		1	5	2		9	12			14			6		2	5	9				10	7	1	2		6
2013-08-02	9	3				8	10	11		18	10	8	15	22	27		2			16	1	3	18		1	11	15		28	13			10		1	2		3	4	7	6			5	7	7	13		12
	3	1					9	7		17	3	8	7	4	6			1	2	6		1			1	3	8		5	16			7		5	3		3	2	6	3			6	4		1		3
2013-08-03	9			10		5	19	6		24	3	13	8	10	8	1	1	11	4	17	4	12	12		31	5	21		15	21		1	7		5	7		13	17	55	6		8	9	5		14		5
	9	1		5	3	4	10	4	3	3	10	9	7	1	2	1		3	3	7	1	3	2		2	5	8	1	4	5	4		6		2	2		6	5	5			6	4	7		5		1
2013-08-04	12	6	10	10	5	8	30	12	15	18	12	17	20	13	9	20		8	1	25	10	22	7	2	6	11	19	15	19	8	12	13	15		13	8		10	11	24	6		9	14	9		24		15
	4	6	6	5	2	4	1	1	1	3	7	3		3	3			5		4			1			6	1	1	9	2		1	5		6	6			2				4	2	2		6		5
2013-08-05	12	7	12	23	14	15	22	9	14	10	19	16	7	25	6	4	1	22		14	8	27	6	8	7	13	2	8	18	18		14	16		15	8		6	9	10	7		13	9	15		26		15
		6	3	2	4	3	1	2	3	1	3	5	1	6	5	5				1		2	3		4	3	5	6	8	5	2	2	3			7			1	11	2		2	1
2013-08-06	4	9	24	16	11	5	6	5	1	4	2	7	2	7	7	9	1	7		5	5	9			4	4	1	20	11	9	27	1	4	9	9	8		6	6	19	6		20	11	10		10		5
	1	2	4		5	2	2		4			3		2	3	2		5				5	2		3			8	1	1	1		2	2	3	6	3	1	3				3	6			3		2
2013-08-07	3		15	3	8	4	3	2	8	2	1	1	12	12	11	10		6		4		7	3		8	3		8	7	1			4	8	1	4		1	3	7	1		5	5	3		15		3
		5	7	1	1			2	3			4		2	1	5		1		2	1						2	2	2		2	1	5	1		1								3			4		1
2013-08-08	2		13	12	8	1	3		9	1	3	4		4	5	14		2		9	1	4	5			1	6	10	7	7	23	2	8	12	1	3		1	4	3	1		14	8	4		8		1
	2		4	3	2		1		5		8					9		1		4	1	9			1	6	5	9		13	21		12	2		2		1	1	5	1		5	1	1		10
2013-08-09	4	6	15	10	11	7	22		33	9	10	4		17	9	37		12		9	1	3	15		9	7	19	21	3	20	11	3	5	4		15		10	7	31	8		23	16	10		19		8
	4	3	9	3	2		4	1	2	3	1	2		2	4	6		1		2	1	5	3		4	1	5	3		2	1	3	2	1		2		2		2	1		8	2
2013-08-10	17	8	33	11	15	3	11	7	4	42	8	1		8	14	11		4		6	3	17	8		22	13	24	28	3	21	25	18	10	8		3		9	15	11	4		15	17	18				16
	3	3	9	3		5	2	4		8	4				9	1		1		5		7	4		4	3	5	5		3	3	4	8	4		2		2		11	1		6	2
2013-08-11	7	2	15	10	8	20	16	10	1	22	6			13	3	4		2		5	2	13	9		8	6	7	6	4	7		10	11	13	1	5		5	3	8	4		24	1	9				6
	12	3	6	6	8	6	12			6	9	2		16	3	10		3		2	7	9	4		4	3	1	6	1	8		2	1	7		5		2	13	7	3		2	6	5				9
2013-08-12	4	5	15	3	3	1	11	1		9	12			13	3	8		3		3	2	7	4		9	8		7	12	12	1	5	2	9		5		3	2	11				4	6				5
	7	1	14	5	6	10	16	1	1	5	12	1		9	4	10		2		4		2	5		1	1		7	1	13	1	5	9	5		14		3	4	12	6				6				2
2013-08-13	2	1	10	2	4	8	4	1		2	9	2		4	6	5		3			2		5		1	1	1	8	5	8	1	2	9	4		3		4	1	8	2		2	2
			14		1	7		2	1		4			3	1	3		3		2	1	1	2			2		4	1				5	5		2		8		1	2		1	4	4
2013-08-14			9	6	2		4	3	1	2	3	1		1	7	6		1		2	1	4	2		2	2	1	7		3			8	4						12			2	3	3
	2		9				3		5	1	6			2	8	7		1		7	4		3		1	1		5		6				7						11	1		3	4	2
2013-08-15	8		4	7			2	1	3	1				2	6	3				1	1		1				3	5		6			16	1			1			4	2		6	3	4
	10	1	7	15	1		10	1	28	2	2				9	2				4			9		2	14	4	9		23			4	3			9	5	2	30			3	5	2			1
2013-08-16	2	4		7	3	1	1		3		3				2			2			2		5		3	4	2	7		4			3	2		1	15	5	3	12			4	2	1			5	1
	5	8	22	6	3	1	6	2	6	19	11				7					21	2	1	11		9	7	5	11		2			6	3		1	9	11	4	6	5		7	2	8			5
2013-08-17	6	5	21	3		6	1	4	2	6	4				5			7		2	1		7		11	4	3	11		1			6	11		1		2	7	12	5		3	1	4			14
2013-08-18	2	3	4		1	2	1			6	5			1	13	1		7			1							6		4			21			1		2	1	6				3	6
	17	11	32	10		2		12	14	18	10				3			3		24	3		11		9	6		27					5	16		3	39	9	1	21	6		11		10			21
2013-08-19	4	3									6				11	1		7		1	1					1		4		3			4			1			10	3	1		3	3	11	9	5	2	3
	8	12	17	10		3		4	12	10	13				6			14		18	1		8		3	12		14		1				12			9	12		21	7				8			15
2013-08-20	3	8	20	1		2		6	2	7	20				2			8		10				1		9	3		19				1	5			18	4		19	4				9			9
					1		1				1				7	6		2			3							2		2			2					2	5	1	1		1		3
2013-08-21	3	1	11	1				3	2	4	12				3	12		5		4	1		4		8			12					1	4			13	1	1	15			1		13			3
2013-08-22		1	13	6					1		7				3	1		4		2	15		1		2			3									13	3		11					6		1	7
	2			8					8		3				2			1		2					1												1		1								3	2	1
2013-08-23	6	4	35	5				7	18		14				10			11		15	1		3		3	1								6			8	4	1	2			1		1		6	31
2013-08-24	4	8	23	13				13	14		16				10			5		7			15		23	10		37		1				8			48	5	3						2			27	1
2013-08-25	17	11	14	14				4	8	32	5				7			11		24	4		12		14	10		22						7			17	6							6			24
2013-08-26	9	2	9	5				14	3	23	2				18			8		9	1		3		7	8		15						8			17	8		1					1			15
2013-08-27	7	2	10	4					6	15					12			3		1			8		2	4		4						4			8	3										5
			6	1							6							1																			6								2			10
2013-08-28	6	1	3	6				2	1	5	2				3			6					1		1			5						1			1	1							3			11
2013-08-29	8	1	4	4					3	4					3			7					1		2	1		3						2			12	3										11
															2											1									1		8								3			8
2013-08-30	5	1	4	3					3						2			6		8					1			4									7	3										6
		6	5						5	1					4					5					4	8		1									10											1
2013-08-31	3	3	2	2					7									3		3						2		5						2			8	2										11
		4	20						7						4					5					3	3	25																					27
2013-09-01	2	7	16	2					9						7			2		2			1		10	3								12			32											8
2013-09-02	3		17	2					11						11								1		9	2								9			6											15
2013-09-03		9	10						10						3										7									5			18
	2		1	3					2																			1									5											1
2013-09-04			7						11																12	1								3			20
				1					1											1					14			5									4
2013-09-05			2						2																8									6			9
	6		1						4														2		2			4
2013-09-06			5			1			21						6					1														1			9
			3						3														2								1
2013-09-07		1	2						2																5									2			1
			3						8																9												18
2013-09-08			16						30						1					1		1			10	2								9			15
2013-09-09			21			1			16																5									7			21
2013-09-10																									1												7
			7						8																												3
2013-09-11			6						1									1																4			2
																																					4
2013-09-12			7															4																2			8
2013-09-13			4															12																2			7
			8						2									5																			1
2013-09-14			6															7																			9
			3						2									8																2			7
2013-09-15			17						2									6																			10
2013-09-16			3																																		2
			25															14																			12
2013-09-17			9															5																			10
2013-09-18			1															5																			2
2013-09-19																		5																			5
																																					1
2013-09-20			4															5																			10
2013-09-21			4																																		8
																																					5
2013-09-22																		2																			9
																																					1
2013-09-23																																					2
Totals	324	245	750	288	132	239	324	219	415	449	414	212	181	331	457	214	90	357	90	411	128	243	289	20	400	295	302	412	296	404	136	140	329	264	117	201	563	252	224	563	146	3	215	237	309	101	259	295	204
[truncated: 51 more columns]

## Sheet: Rep 4
	Measures of Fitness Experiment - PARENTS
DATE	Female Line 1										Female Line 2										Female Line 3										Female Line 4										Female Line 5
	F1xM1	F1xM2	F1xM3	F1xM4	F1xM5	F1xM6	F1xM7	F1xM8	F1xM9	F1xM10	F2xM1	F2xM2	F2xM3	F2xM4	F2xM5	F2xM6	F2xM7	F2xM8	F2xM9	F2xM10	F3xM1	F3xM2	F3xM3	F3xM4	F3xM5	F3xM6	F3xM7	F3xM8	F3xM9	F3xM10	F4xM1	F4xM2	F4xM3	F4xM4	F4xM5	F4xM6	F4xM7	F4xM8	F4xM9	F4xM10	F5xM1	F5xM2	F5xM3	F5xM4	F5xM5	F5xM6	F5xM7	F5xM8	F5xM9
2004-08-01				2			7	2													5					12	18									1											10		9
			1					1	2							2				3		2		2		2	1				1									2	1			4
2005-08-01	5		4	3	1		2	21	8			1	3		5	12			6	4	3	3	1	9	8	5	16	7			5				5	14				1	11	9	7	6	7	14	11	3	5
	3		1	2	3		1	1	1				6		3	1			1	4	3	1		7	1		2	2							6	11				2		4	4	3		1		1	1
2006-08-01	4		5	7	3		3	1	8				4		1	8			9	4	1	1	2	13	4	3	2	2			2	5			1	1				2	2	2	1	5	6	3	4	5	6
			1	2					1				2		2				3	1	1			5							4				1						2		1	1	1
2007-08-01	7		9	2	1		13	3	10				6		3	7			17	5	4	4	6	6	5	8	15	4			11				2	5				4	8	2	13	4	2	11	8	5	8
			2	3			3	2				1	1			1			7		1	2		1		10	2				4	3			4	3					3	1	2	1	2	5	8	1	1
2008-08-01	1		5	6	7		1	35	3			1	1		2	4			9	7	2	4	5	7	7	24	7	6			8	6			2	15				5	12	5	10	7	3	4	10		14
	1		2	6	1			3	1			2			2	1			5	3	4		3	7	1	4	2	5			2				1	8				1	3	3	6	3	2	3			5
2009-08-01	2		3	12			1					1	3			3			9	5	4		4	7	5	17	2	12			4	8			4	5				4	3	7	4	10	7	23	12		5
	1		2				1									1			3	1	1	1	1	1		2	1	2							2	1				8	1			1		1	2		2
2010-08-01	1		2	1	1							3	1		2				3	2	4	8	3	1	2	2		2			8	4			4	10				7	2	6	6	1	2	5	21	1	4
				1			1								1				1		4	1		1		1															2			1
2011-08-01	1		1	2	2		5					2			4	3			2	5	20	1	5	8	6	1	6	5														4	9		5	10	10	1	1
							10	1				2	2		1	2			2		11	8	6	7	4	2	17	3													5	3	8	5	3	23	24	14	7
2012-08-01	2		7	2			10	16	2			1	3		3	9			4	5	3		2	5	6	1	13	4													9	3	12	6	5	9	15	26	24
	1		4	5	2		4	27	4				3		4	3			1	1	2	4		7		2	7	2													6	4	1	5	5	4	2	1
2013-08-01	6			3	5		16	21	2			2	7		2	5			5	4	5	4	6	12	3	2	1	5													2	3	4	1	4		1	1	2
	4		2	6	2		13	9	1			1	4		2	3			8	5	1	2	5	3			9	2													2	6	6	3	1	3	8	4	8
2014-08-01	3		5	4	5		3		2			2	2		1	2			13	5	4	4		6	4		31	10													1	4	7	5	1	7	7	6	6
	3		6	4	7				2				3		1	4			7	6	1	2	1	9	2		17	11			1				1	2					1	2	5	9	7	8	9	3	6
2015-08-01	2		4	3	2				3				3		5	5			12	3	2	3	4	8			8	11			3			1	3	4				1	1	5	4	6	3	8	1	3	5
			3	3	2				1	40	3		3		4	3			4	4	2	11	2	6	2		9	9			3				1	7				3
2016-08-01			2	1	2					4	3								5	1	1	3	4	1	1		4	3			7				2	13				4	3	3	3	7	3			2	2
		3	2		7	7	1		3	1	6		7		2	3		11	4	3	2	4	1	4	4		6	10				2			1	7				5	1	4	7	6	8	4		8	9
2017-08-01		9	1	2		21	1		1	2	8	1	1		3			16	8	5	1	6	1	5	5			2	17		7	1			1	9				3	2	6	4	6	7	1		5	6
																															4	3			1	9				2
2018-08-01		6		2		11	5	3		16	38		2		3			22	12	8	14	4	4	12	7		9	11	30	8	1	5				9				1	7	6	3	5	8	5	1	13	5
																															2				10	14				5
2019-08-01	4	5	1	1	7	14				1	11	1	1		4	1		17	4	3	2		4	1	5		2	7	21	23	1				4	14				5	2	5	5	2	2	3	1	13
	5	8	20	5		26	23	16	1	46	20	2	1		1	11		6	6	5	1	9		11	5		13	32	16	25				2	3	10		1		11	10	7	19	9	5	10		4	18
2020-08-01					4	3		10	1			3	3		1			5	6	1	5	3	3	2			5	2	17						1	7	1			1	3	2	2	2		2		8	4
	14	24	8	10		18		10	5	2	26		3		4	6		34	6	5	5	4	1	14	5		19	9	22	28				3	7	7		17		10	5	2	2	4	3	11		4	8
2021-08-01	8	10	7	10	9	23		36	4	2	19	10	10		3	8		15	20	4	11	9	5	11	4		16	11	22	18	1			2	4	8	11	13	14	10	12	10	13	7	13	30		24	19
2022-08-01	8	6	8	5	6	15		23	4	8	2	3			8	3		17	23	14	8	6		13	8		31	16	23	6				9	3	7	27	15	13	5	17	7	3	9	5	25		23	31
2023-08-01		3	6	4	3	19		6	6	1	11	1			2	6		4	17	5	1	5		16	16		5	9	9					18		7	1	24	16	5	9	8	2	6	9	17		13	14
																																		3	8		15	3	27
2024-08-01	2	3		2	5	1		2	1		12				4	1		5	3	6	12	4	1	5	5	27	2	11	12	9				12	3	5	29	20	15	5	4	16	6	1	5	17		16	8
																																		14		8	18	6	22	1
2025-08-01	1	2	4	2	3	4	10	1	1	7	6	1			2			1	1	4	5	2		4	3	19	2	7	4	3				44	3	32	29	22	14	9	7	2	4	4	7	6		13	8
		5		1							3											1					1			1
2026-08-01	2	10	7	4	5	41	27	34	1	35	14	6			7	4		4	10	6	3	12		17	10	43	22	14	22	38				24	7	25	8	15	17	10	4	7	7	10	5	21		7	21
2027-08-01			4	4			1	2		1	3	4			1				3	4	1	4		4	5	14	10	5	9	8				12	1	18	14	7	13	5			4	3	3	2		1	4
			3	7	3	11	4	14		3	3	4			7	4			4	3	6	2		12	3	16	13	8	22	12												7	3	2	4	8		3	20
2028-08-01	1	13	5	6	3	20	1	12	1	14	23	7			6	8			12	6	17	1		13	3	19	16	17	27	24				31	1	24	10	7	4	7	1	2	4	2	1	2		3	2
2029-08-01		6	8	5	6	20		19	2	11	5	1			6	6			20	2	24	8		15	5	17	18	10	16	9				23		20	8	10	8			14	19	17	15	23		15	18
	4		2	3	7	8					12	1			3				6	5	2	3		2	3	10	3		5	12		1										4	5	5	5	6		13	5
2030-08-01	1	1	1			9		1												1					2	11	1	1	8	14				18		23	28	15	19	1			1	5	1	8		4	2
		3	5	1	4	18		8	3	11	15	1			4				1	6	7	3		3	5	20	13	4	4	14												4	4	7	7	16		3	13
2031-08-01					2														2	1		2			3	5		2	4	16				9		4	4	4	10			2	3	1	1	1		3
		5	6			11			1	2	11	2			6	1			1	4	12	4		5	3	10	6	4	7	15				4		3	4	5	22	1		7	13	5	7	5		2	6
2001-09-01		1	1	4	4	7		1		2	4								1	4	8	1		3	4	7	4	3	3	18				6		20	15	4	33	1		7	3	6	5	13			3
		1	1			1			1	1		1	1	1		1				1		2		1			1															1			1
2002-09-01		19	8		10	15			2	21	7	3			5					3	6	7		12	5	9	1	15	7	8				15		24	6	19	5			9	3	5	5			2	4
																																		10		6	1		8
2003-09-01		6	3			27		18	1	10	12	4			1				1	7	5	4		15	2		12	5	20					6		5	3	1	5			5		9	5			2	2
		2			1	4		10			5	4			2	2				2	2	4		2	3	2	4	5	15	15				11		7	1	15	10			4	3	1	6	3
2004-09-01		5	5		4	18		20	1	18	21	1			4	2			1	6	9	5		12	4		11	13	12					10		2	3	1	3			1		5	10			1	14
		3	2	1		6		2			3	2				2				2	2	5		1	2		6	2	17	8				13		10		5	10			1	2	2	2	9			5
2005-09-01		8	6		1	3		10		1	25	3			4					5		4		8	5		5	12	18					16		11	3	6	6			2		4	4				6
		2				6					3				2	1				1				1	1	1	1	1	10	3												3	4	2	4	1			6
2006-09-01		4			2			9		1	11	3			3					4	13	4		6	1			5	10				3	8		5	6	2	9					7	7				11
															2										1	5			15																1				3
2007-09-01		1														1										6			8	1				13		7			9			2	1	2	1
		8						12		1	5	1			3					3	4	5		3	4			7	19					6		2	10	6						3	5				11
2008-09-01	1				1			1		1	1								1	1			1			3			7					20		16	5	12	17			1	2			1	1		1
		6						13		4	4	2			2					7		2		1	1		12	1	8					5		7	1	1	8					2	1		13		5
2009-09-01		7			6			3		18	14	3			2					2		5		3	11		9		23					4		9		13	8						1		11		10
																																		7		8			6
2010-09-01								2		4	6	2			1					2		3		4	2		2	1	6					7		7	1	11	2						2		8		4
		10			3			17		12	10	3			4					16				9	3				18					5		4			1						11				3
2011-09-01		2			1			16		20	15				3									23	4				28					4										9	9		2		1
		4			1			2		3	3	2			1					2		2		4	2				7					9		6			3						3				2
2012-09-01		3						1		3		2			2							1		3	2		4		4					3	1		1	1							3				2
		11			3			14		6	24				4					8				14	3			1	10					34		9		4	3					17	8
2013-09-01		6						6		2	6									6				11	2				1					5		2		2	2					1	7
		3								1										1		1			1				14																2
2014-09-01												1													1									2					1										1
		5								5	6									7				6	2				3															11	9				1
2015-09-01										4	10				1					4				13	2				6									1						8	8
																						1		1					2																1
2016-09-01										17														14										1										7
		1								2	9									7				4	1																			8	2
2017-09-01		1								2	1													2	4									4										2	4
										12					10									9	2																			13	8
2018-09-01								6		4	1													10	7									1										9	6
		1								1														1																				1	1
2019-09-01		1						13		2														7	4									1				1						1	9
																								2																					1
2020-09-01								4		1	1													4	2																			8	7
2021-09-01								11		1														4	6																			8	9
										1															1																				1
2022-09-01								10																6	2																			2	1
								1																1																					2
2023-09-01								5																2	1
								1																3	1																			1	1
2024-09-01								4																6	1																			1
								9																12	1
2025-09-01																								2	1
																								2
2026-09-01								2																2
																								3
2027-09-01
2028-09-01																								1
2029-09-01								8																1	1
								1																1
1930-09-01								1																1
2001-10-01							1														1
2002-10-01		1
2003-10-01
2004-10-01
Totals	98	244	195	159	157	387	168	573	91	388	461	104	86	1	181	150	0	157	309	280	278	221	81	564	273	342	475	370	608	336	79	38	3	455	98	537	263	289	363	147	164	234	264	367	363	392	200	280	437
[truncated: 51 more columns]
